# Supplementary material for: Actinidia eriantha Benth. Root as a New Phytomedicine Inhibits Non-Small Cell Lung Cancer by Regulating·TGF-β/FOXO/mTOR
Source: Int J Mol Sci. 2025 Sep 14;26(18):8957. doi: 10.3390/ijms26188957 (PMC12469755; doi:10.3390/ijms26188957)
Supplement: Supplementary file 1 [file ijms-26-08957-s001.zip]

Archive with 1 entries (1 files):
- ijms-3853096-supplementary.pdf
